# Supplementary material for: Identification of social relation within pedestrian dyads
Source: PLoS One. 2019 Oct 17;14(10):e0223656. doi: 10.1371/journal.pone.0223656 (PMC6797107; doi:10.1371/journal.pone.0223656)
Supplement: S1 File — The trajectories of individual pedestrians are provided as a ZIP archive. (ZIP) [file pone.0223656.s001.zip]

Archive with 1,382 entries (1,373 files):
- data/
- data/readme.txt
- data/annotations/
- data/annotations/st1_2_0508_nenrei.dat
- data/annotations/st1_2_0505_nenrei.dat
- data/annotations/st1_2_0424_nenrei.dat
- data/annotations/st1_2_0217_nenrei.dat
- data/annotations/st1_2_0109_nenrei.dat
- data/classes/
- data/classes/koibito/
- data/classes/koibito/day_0508_29.dat
- data/classes/koibito/day_0508_28.dat
- data/classes/koibito/day_0508_27.dat
- data/classes/koibito/day_0508_26.dat
- data/classes/koibito/day_0508_25.dat
- data/classes/koibito/day_0508_23.dat
- data/classes/koibito/day_0508_22.dat
- data/classes/koibito/day_0508_21.dat
- data/classes/koibito/day_0508_20.dat
- data/classes/koibito/day_0508_19.dat
- data/classes/koibito/day_0508_17.dat
- data/classes/koibito/day_0508_16.dat
- data/classes/koibito/day_0508_15.dat
- data/classes/koibito/day_0508_14.dat
- data/classes/koibito/day_0508_13.dat
- data/classes/koibito/day_0508_12.dat
- data/classes/koibito/day_0508_11.dat
- data/classes/koibito/day_0508_10.dat
- data/classes/koibito/day_0505_33.dat
- data/classes/koibito/day_0505_32.dat
- data/classes/koibito/day_0505_31.dat
- data/classes/koibito/day_0505_30.dat
- data/classes/koibito/day_0424_53.dat
- data/classes/koibito/day_0424_52.dat
- data/classes/koibito/day_0424_51.dat
- data/classes/koibito/day_0424_50.dat
- data/classes/koibito/day_0424_49.dat
- data/classes/koibito/day_0424_48.dat
- data/classes/koibito/day_0424_47.dat
- data/classes/koibito/day_0424_46.dat
- data/classes/koibito/day_0424_45.dat
- data/classes/koibito/day_0424_44.dat
- data/classes/koibito/day_0424_43.dat
- data/classes/koibito/day_0424_42.dat
- data/classes/koibito/day_0424_40.dat
- data/classes/koibito/day_0424_39.dat
- data/classes/koibito/day_0424_38.dat
- data/classes/koibito/day_0424_37.dat
- data/classes/koibito/day_0424_36.dat
- data/classes/koibito/day_0424_35.dat
- data/classes/koibito/day_0424_34.dat
- data/classes/koibito/day_0217_91.dat
- data/classes/koibito/day_0217_90.dat
- data/classes/koibito/day_0217_89.dat
- data/classes/koibito/day_0217_88.dat
- data/classes/koibito/day_0217_87.dat
- data/classes/koibito/day_0217_86.dat
- data/classes/koibito/day_0217_85.dat
- data/classes/koibito/day_0217_84.dat
- data/classes/koibito/day_0217_83.dat
- data/classes/koibito/day_0217_82.dat
- data/classes/koibito/day_0217_81.dat
- data/classes/koibito/day_0217_80.dat
- data/classes/koibito/day_0217_79.dat
- data/classes/koibito/day_0217_78.dat
- data/classes/koibito/day_0217_77.dat
- data/classes/koibito/day_0217_76.dat
- data/classes/koibito/day_0217_75.dat
- data/classes/koibito/day_0217_74.dat
- data/classes/koibito/day_0217_73.dat
- data/classes/koibito/day_0217_72.dat
- data/classes/koibito/day_0217_71.dat
- data/classes/koibito/day_0217_70.dat
- data/classes/koibito/day_0217_69.dat
- data/classes/koibito/day_0217_68.dat
- data/classes/koibito/day_0217_67.dat
- data/classes/koibito/day_0217_66.dat
- data/classes/koibito/day_0217_65.dat
- data/classes/koibito/day_0217_64.dat
- data/classes/koibito/day_0217_63.dat
- data/classes/koibito/day_0217_62.dat
- data/classes/koibito/day_0217_61.dat
- data/classes/koibito/day_0217_60.dat
- data/classes/koibito/day_0217_59.dat
- data/classes/koibito/day_0217_58.dat
- data/classes/koibito/day_0217_57.dat
- data/classes/koibito/day_0217_56.dat
- data/classes/koibito/day_0217_55.dat
- data/classes/koibito/day_0217_54.dat
- data/classes/koibito/day_0109_99.dat
- data/classes/koibito/day_0109_98.dat
- data/classes/koibito/day_0109_97.dat
- data/classes/koibito/day_0109_96.dat
- data/classes/koibito/day_0508_9.dat
- data/classes/koibito/day_0508_8.dat
- data/classes/koibito/day_0508_7.dat
- data/classes/koibito/day_0508_6.dat
- data/classes/koibito/day_0508_5.dat
- data/classes/koibito/day_0508_4.dat
- data/classes/koibito/day_0508_3.dat
- data/classes/koibito/day_0508_2.dat
- data/classes/koibito/day_0508_1.dat
- data/classes/koibito/day_0109_104.dat
- data/classes/koibito/day_0109_103.dat
- data/classes/koibito/day_0109_102.dat
- data/classes/koibito/day_0109_101.dat
- data/classes/koibito/day_0109_100.dat
- data/classes/koibito/day_0109_95.dat
- data/classes/koibito/day_0109_94.dat
- data/classes/koibito/day_0109_93.dat
- data/classes/koibito/day_0109_92.dat
- data/classes/koibito/day_0508_24.dat
- data/classes/koibito/day_0508_18.dat
- data/classes/koibito/day_0424_41.dat
- data/classes/kazokuc/
- data/classes/kazokuc/day_0424_107.dat
- data/classes/kazokuc/day_0217_238.dat
- data/classes/kazokuc/day_0217_236.dat
- data/classes/kazokuc/day_0217_232.dat
- data/classes/kazokuc/day_0217_228.dat
- data/classes/kazokuc/day_0217_226.dat
- data/classes/kazokuc/day_0217_225.dat
- data/classes/kazokuc/day_0217_220.dat
- data/classes/kazokuc/day_0217_206.dat
- data/classes/kazokuc/day_0217_199.dat
- data/classes/kazokuc/day_0217_189.dat
- data/classes/kazokuc/day_0217_187.dat
- data/classes/kazokuc/day_0217_179.dat
- data/classes/kazokuc/day_0217_170.dat
- data/classes/kazokuc/day_0217_169.dat
- data/classes/kazokuc/day_0217_166.dat
- data/classes/kazokuc/day_0217_162.dat
- data/classes/kazokuc/day_0217_159.dat
- data/classes/kazokuc/day_0217_158.dat
- data/classes/kazokuc/day_0217_157.dat
- data/classes/kazokuc/day_0217_155.dat
- data/classes/kazokuc/day_0217_153.dat
- data/classes/kazokuc/day_0217_152.dat
- data/classes/kazokuc/day_0217_151.dat
- data/classes/kazokuc/day_0217_150.dat
- data/classes/kazokuc/day_0217_146.dat
- data/classes/kazokuc/day_0217_145.dat
- data/classes/kazokuc/day_0217_143.dat
- data/classes/kazokuc/day_0217_142.dat
- data/classes/kazokuc/day_0217_140.dat
- data/classes/kazokuc/day_0217_139.dat
- data/classes/kazokuc/day_0217_138.dat
- data/classes/kazokuc/day_0217_136.dat
- data/classes/kazokuc/day_0217_133.dat
- data/classes/kazokuc/day_0217_131.dat
- data/classes/kazokuc/day_0217_130.dat
- data/classes/kazokuc/day_0217_122.dat
- data/classes/kazokuc/day_0217_119.dat
- data/classes/kazokuc/day_0217_118.dat
- data/classes/kazokuc/day_0217_112.dat
- data/classes/kazokuc/day_0217_111.dat
- data/classes/kazokuc/day_0217_110.dat
- data/classes/kazokuc/day_0217_109.dat
- data/classes/kazokuc/day_0217_108.dat
- data/classes/kazokuc/day_0109_279.dat
- data/classes/kazokuc/day_0109_278.dat
- data/classes/kazokuc/day_0109_277.dat
- data/classes/kazokuc/day_0109_276.dat
- data/classes/kazokuc/day_0109_275.dat
- data/classes/kazokuc/day_0109_274.dat
- data/classes/kazokuc/day_0109_272.dat
- data/classes/kazokuc/day_0508_40.dat
- data/classes/kazokuc/day_0508_37.dat
- data/classes/kazokuc/day_0508_28.dat
- data/classes/kazokuc/day_0505_71.dat
- data/classes/kazokuc/day_0505_70.dat
- data/classes/kazokuc/day_0505_69.dat
- data/classes/kazokuc/day_0505_68.dat
- data/classes/kazokuc/day_0505_67.dat
- data/classes/kazokuc/day_0505_66.dat
- data/classes/kazokuc/day_0505_63.dat
- data/classes/kazokuc/day_0505_65.dat
- data/classes/kazokuc/day_0505_62.dat
- data/classes/kazokuc/day_0505_61.dat
- data/classes/kazokuc/day_0505_57.dat
- data/classes/kazokuc/day_0505_54.dat
- data/classes/kazokuc/day_0505_53.dat
- data/classes/kazokuc/day_0505_51.dat
- data/classes/kazokuc/day_0505_49.dat
- data/classes/kazokuc/day_0505_48.dat
- data/classes/kazokuc/day_0505_46.dat
- data/classes/kazokuc/day_0505_45.dat
- data/classes/kazokuc/day_0424_95.dat
- data/classes/kazokuc/day_0424_93.dat
- data/classes/kazokuc/day_0424_76.dat
- data/classes/kazokuc/day_0508_9.dat
- data/classes/kazokuc/day_0508_1.dat
- data/classes/kazokuc/day_0109_268.dat
- data/classes/kazokuc/day_0109_265.dat
- data/classes/kazokuc/day_0109_260.dat
- data/classes/kazokuc/day_0109_255.dat
- data/classes/kazokuc/day_0109_247.dat
- data/classes/kazokuc/day_0109_244.dat
- data/classes/kazokuc/day_0109_242.dat
- data/classes/kazokua/
- data/classes/kazokua/day_0217_192.dat
- data/classes/kazokua/day_0217_191.dat
- data/classes/kazokua/day_0217_190.dat
- data/classes/kazokua/day_0217_188.dat
- data/classes/kazokua/day_0217_186.dat
- data/classes/kazokua/day_0508_27.dat
- data/classes/kazokua/day_0217_185.dat
- data/classes/kazokua/day_0508_26.dat
- data/classes/kazokua/day_0508_25.dat
- data/classes/kazokua/day_0508_24.dat
- data/classes/kazokua/day_0508_23.dat
- data/classes/kazokua/day_0508_22.dat
- data/classes/kazokua/day_0508_21.dat
- data/classes/kazokua/day_0508_20.dat
- data/classes/kazokua/day_0508_19.dat
- data/classes/kazokua/day_0508_18.dat
- data/classes/kazokua/day_0508_17.dat
- data/classes/kazokua/day_0508_16.dat
- data/classes/kazokua/day_0508_15.dat
- data/classes/kazokua/day_0508_14.dat
- data/classes/kazokua/day_0508_13.dat
- data/classes/kazokua/day_0508_12.dat
- data/classes/kazokua/day_0508_11.dat
- data/classes/kazokua/day_0508_10.dat
- data/classes/kazokua/day_0505_60.dat
- data/classes/kazokua/day_0505_59.dat
- data/classes/kazokua/day_0505_56.dat
- data/classes/kazokua/day_0505_55.dat
- data/classes/kazokua/day_0505_52.dat
- data/classes/kazokua/day_0505_50.dat
- data/classes/kazokua/day_0505_47.dat
- data/classes/kazokua/day_0424_99.dat
- data/classes/kazokua/day_0424_98.dat
- data/classes/kazokua/day_0424_97.dat
- data/classes/kazokua/day_0424_94.dat
- data/classes/kazokua/day_0424_92.dat
- data/classes/kazokua/day_0424_91.dat
- data/classes/kazokua/day_0424_90.dat
- data/classes/kazokua/day_0424_89.dat
- data/classes/kazokua/day_0424_88.dat
- data/classes/kazokua/day_0424_87.dat
- data/classes/kazokua/day_0424_86.dat
- data/classes/kazokua/day_0424_85.dat
- data/classes/kazokua/day_0424_84.dat
- data/classes/kazokua/day_0424_83.dat
- data/classes/kazokua/day_0424_81.dat
- data/classes/kazokua/day_0424_80.dat
- data/classes/kazokua/day_0424_79.dat
- data/classes/kazokua/day_0424_78.dat
- data/classes/kazokua/day_0424_77.dat
- data/classes/kazokua/day_0424_75.dat
- data/classes/kazokua/day_0424_74.dat
- data/classes/kazokua/day_0424_73.dat
- data/classes/kazokua/day_0424_72.dat
- data/classes/kazokua/day_0508_2.dat
- data/classes/kazokua/day_0217_184.dat
- data/classes/kazokua/day_0217_183.dat
- data/classes/kazokua/day_0217_182.dat
- data/classes/kazokua/day_0217_181.dat
- data/classes/kazokua/day_0217_180.dat
- data/classes/kazokua/day_0217_178.dat
- data/classes/kazokua/day_0217_177.dat
- data/classes/kazokua/day_0217_176.dat
- data/classes/kazokua/day_0217_175.dat
- data/classes/kazokua/day_0217_174.dat
- data/classes/kazokua/day_0217_173.dat
- data/classes/kazokua/day_0217_172.dat
- data/classes/kazokua/day_0217_171.dat
- data/classes/kazokua/day_0217_168.dat
- data/classes/kazokua/day_0217_167.dat
- data/classes/kazokua/day_0217_165.dat
- data/classes/kazokua/day_0217_164.dat
- data/classes/kazokua/day_0217_163.dat
- data/classes/kazokua/day_0217_161.dat
- data/classes/kazokua/day_0217_160.dat
- data/classes/kazokua/day_0217_156.dat
- data/classes/kazokua/day_0217_154.dat
- data/classes/kazokua/day_0217_149.dat
- data/classes/kazokua/day_0217_148.dat
- data/classes/kazokua/day_0217_147.dat
- data/classes/kazokua/day_0217_144.dat
- data/classes/kazokua/day_0217_141.dat
- data/classes/kazokua/day_0217_137.dat
- data/classes/kazokua/day_0217_135.dat
- data/classes/kazokua/day_0217_134.dat
- data/classes/kazokua/day_0217_132.dat
- data/classes/kazokua/day_0217_129.dat
- data/classes/kazokua/day_0217_128.dat
- data/classes/kazokua/day_0217_127.dat
- data/classes/kazokua/day_0217_126.dat
- data/classes/kazokua/day_0217_125.dat
- data/classes/kazokua/day_0217_124.dat
- data/classes/kazokua/day_0217_123.dat
- data/classes/kazokua/day_0217_121.dat
- data/classes/kazokua/day_0217_120.dat
- data/classes/kazokua/day_0217_117.dat
- data/classes/kazokua/day_0217_116.dat
- data/classes/kazokua/day_0217_115.dat
- data/classes/kazokua/day_0217_114.dat
- data/classes/kazokua/day_0217_113.dat
[truncated: 1,082 more entries]
