# Supplementary material for: Identification of social relation within pedestrian dyads
Source: PLoS One. 2019 Oct 17;14(10):e0223656. doi: 10.1371/journal.pone.0223656 (PMC6797107; doi:10.1371/journal.pone.0223656)
Supplement: S1 File — The trajectories of individual pedestrians are provided as a ZIP archive. (ZIP) [file pone.0223656.s001.zip › data/readme.txt]

There are two folders in this data set relating (i) annotations and (ii) pedestrian trajectories coming from various social relation classes.

(i) Annotations:
There are five files under this folder. Each file contains coders labels relating a different day (i.e. recordings collected on 5 different days).

The columns of the data files are organized as follows
	01 id1
	02 id2
	03 1 if couple, 0 otherwise
	04 1 if colleague, 0 otherwise
	05 1 if family, 0 otherwise
	06 1 if friends, 0 otherwise
	07 number of males (0, 1, or 2)
	08 1 if purpose is work
	09 1 if purpose is leisure
	10 average age of the dyad
	11 age of id1
	12 age of id2

(ii) Classes:
There are 6 folders as doryo, kazoku, kazokua, kazokuc, koibito and yujin. These correspond to the following social relations 
	doryo colleagues
	kazokua families with only adults
	kazokuc families involving at least one person below 15
	kazoku families (from all ages)
	koibito couples
	yujin friends

The columns of the data files under classes folder are organized as follows
	01 time from the beginning of the experiment in seconds
	02 id 
	03 x coordinate 
	04 y coordinate
	05 velocity along  axis
	06 velocity along y axis
	07 velocity magnitude
