# Supplementary material for: Identification of social relation within pedestrian dyads
Source: PLoS One. 2019 Oct 17;14(10):e0223656. doi: 10.1371/journal.pone.0223656 (PMC6797107; doi:10.1371/journal.pone.0223656)
Supplement: S1 File — The trajectories of individual pedestrians are provided as a ZIP archive. (ZIP) [file pone.0223656.s001.zip › data/annotations/st1_2_0508_nenrei.dat]

10002100 10002101 0 1 0 0 1 0 1 40 40 40
10040201 10040200 0 1 0 0 1 0 1 30 30 30
10054300 10054200 0 1 0 0 1 0 1 45 30 60
10102900 10102800 0 0 0 1 0 1 0 20 20 20
10214301 10214300 0 0 0 1 0 1 0 70 70 70
10255000 10254900 0 0 0 1 2 1 0 30 30 30
10243600 10262700 0 1 0 0 2 0 1 50 50 50
10292800 10281601 0 0 0 1 0 0 1 30 30 30
10302600 10300500 0 0 1 0 0 1 0 15 0 30
10324200 10324400 0 1 0 0 0 0 1 40 20 60
10333200 10333300 0 0 1 0 1 1 0 60 60 60
10361400 10361700 0 0 0 0 1 1 0 55 50 60
10371200 10372001 0 0 1 0 1 1 0 35 30 40
10380600 10380800 0 1 0 0 2 0 1 50 50 50
10380101 10374900 0 0 0 1 0 1 0 70 70 70
10393100 10392900 0 0 1 0 1 1 0 30 30 30
10395300 10395301 0 0 1 0 1 1 0 60 60 60
10402400 10402800 0 1 0 0 2 0 1 40 40 40
10424200 10424100 0 1 0 0 2 0 1 35 30 40
10433200 10432900 0 1 0 0 2 0 1 55 50 60
10433202 10435001 0 1 0 0 1 0 1 55 50 60
10440000 10435900 0 0 1 0 1 1 0 60 60 60
10451600 10451700 0 0 0 1 2 1 0 70 70 70
10453801 10455500 1 0 0 0 1 1 0 20 20 20
10464000 10464800 0 1 0 0 2 0 1 60 60 60
10484301 10484300 0 1 0 0 2 0 1 45 40 50
10490100 10490200 0 0 1 0 1 1 0 50 50 50
10492201 10493000 0 1 0 0 2 0 1 30 30 30
10503700 10503701 0 1 0 0 2 0 1 50 50 50
10523200 10515000 0 0 1 0 1 1 0 70 70 70
10545000 10543400 0 1 0 0 2 0 1 20 20 20
10542601 10542600 1 0 0 0 1 1 0 20 20 20
10560301 10560600 0 0 1 0 1 1 0 10 0 20
10573500 10573600 0 0 0 1 2 1 0 40 40 40
10592900 10593400 0 0 0 1 0 1 0 70 70 70
10595101 10594701 0 1 0 0 2 0 1 50 50 50
11595900 11590501 0 0 0 1 2 1 0 30 30 30
12005400 12004801 1 0 0 0 1 1 0 20 20 20
12014200 12013900 0 0 1 0 1 1 0 50 50 50
12013000 12013100 1 0 0 0 1 1 0 20 20 20
12015301 12015400 0 0 0 1 2 1 0 60 60 60
12034800 12034600 0 1 0 0 2 0 1 35 30 40
12044300 12044500 0 0 0 1 0 1 0 20 20 20
12052100 12052200 1 0 0 0 1 1 0 20 20 20
12060700 12060500 0 1 0 0 1 0 1 40 40 40
12070800 12070900 0 1 0 0 2 0 1 40 40 40
12065200 12065100 1 0 0 0 1 1 0 30 30 30
12071200 12071300 1 0 0 0 1 1 0 30 30 30
12081800 12081801 0 1 0 0 2 0 1 30 30 30
12070800 12055400 0 1 0 0 2 0 1 40 40 40
12075600 12082500 0 0 0 1 0 1 0 20 20 20
12104900 12101700 0 1 0 0 2 0 1 30 30 30
12112200 12112900 0 1 0 0 2 0 1 40 40 40
12122900 12122801 0 1 0 0 2 0 1 35 20 50
12131100 12131000 0 0 0 1 0 1 0 20 20 20
12135402 12135200 0 1 0 0 2 0 1 30 30 30
12140100 12135700 0 0 0 1 0 0 1 20 20 20
12152100 12152000 0 1 0 0 2 0 1 50 50 50
12154100 12153901 0 1 0 0 2 0 1 40 40 40
12164701 12164700 0 0 1 0 1 1 0 60 60 60
12172701 12172600 0 1 0 0 2 0 1 50 50 50
12175300 12175103 0 1 0 0 2 0 1 30 30 30
12175102 12175100 0 1 0 0 2 0 1 40 40 40
12180100 12180000 0 1 0 0 2 0 1 30 30 30
12171800 12180800 0 1 0 0 2 0 1 50 50 50
12175900 12182200 0 1 0 0 2 0 1 30 30 30
12175901 12181000 0 1 0 0 2 0 1 25 20 30
12184303 12184301 0 1 0 0 2 0 1 30 30 30
12190701 12190600 0 1 0 0 2 0 1 30 30 30
12185800 12190000 0 0 1 0 1 1 0 50 50 50
12193500 12193400 0 1 0 0 2 0 1 35 30 40
12193703 12193801 0 1 0 0 0 0 1 25 20 30
12195600 12200000 1 0 0 0 1 1 0 20 20 20
12201501 12201500 0 1 0 0 2 0 1 40 40 40
12201901 12201900 0 1 0 0 2 0 1 30 30 30
12203100 12202901 0 1 0 0 0 0 1 30 30 30
12203500 12203602 0 1 0 0 2 0 1 30 30 30
12204100 12203600 0 1 0 0 0 0 1 30 30 30
12200502 12200500 0 1 0 0 2 0 1 30 30 30
12220801 12220602 0 0 0 0 0 0 1 35 30 40
12221300 12221501 0 1 0 0 2 0 1 55 50 60
12221700 12221800 0 1 0 0 2 0 1 35 20 50
12251700 12251601 0 0 0 1 0 1 0 30 30 30
12253800 12253500 0 1 0 0 1 0 1 35 30 40
12272400 12272500 0 1 0 0 2 0 1 50 50 50
12280400 12280401 0 1 0 0 2 0 1 30 30 30
12285101 12284600 1 0 0 0 1 1 0 20 20 20
12292700 12292800 0 1 0 0 2 0 1 20 20 20
12311000 12311400 0 1 0 0 2 0 1 45 40 50
12325600 12330300 0 1 0 0 1 0 1 30 30 30
12334700 12334900 0 1 0 0 0 0 1 40 40 40
12335700 12335800 0 0 1 0 1 1 0 50 50 50
12345501 12345500 0 1 0 0 2 0 1 30 30 30
12353300 12355900 0 1 0 0 2 0 1 20 20 20
12360700 12391603 0 1 0 0 2 0 1 30 30 30
12355702 12360701 0 0 1 0 1 1 0 60 60 60
12374500 12375000 0 0 1 0 1 0 1 25 20 30
12383400 12375400 0 1 0 0 2 0 1 30 30 30
12373601 12372701 1 0 0 0 1 1 0 20 20 20
12390901 12391300 0 1 0 0 0 0 1 30 30 30
12392500 12392600 0 1 0 0 2 0 1 20 20 20
12404600 12404500 0 1 0 0 2 0 1 40 40 40
12414301 12414800 0 1 0 0 2 0 1 45 40 50
12414203 12405200 0 1 0 0 0 0 1 30 30 30
12415300 12420100 0 0 0 1 0 1 0 40 40 40
12423801 12423701 0 1 0 0 2 0 1 30 30 30
12424400 12424301 0 1 0 0 2 0 1 45 40 50
12424502 12424200 0 0 0 0 2 0 1 55 50 60
12425401 12425500 0 1 0 0 2 0 1 30 30 30
12433200 12433401 1 0 0 0 1 1 0 20 20 20
12431100 12431300 0 1 0 0 2 0 1 30 30 30
12440800 12441300 0 1 0 0 2 0 1 40 40 40
12444500 12444300 0 1 0 0 2 0 1 50 50 50
12444301 12443301 1 0 0 0 1 1 0 20 20 20
12443300 12444100 0 1 0 0 2 0 1 20 20 20
12452800 12453800 1 0 0 0 1 1 0 20 20 20
12462800 12463700 0 1 0 0 2 0 1 40 40 40
12464300 12464500 0 0 1 0 2 0 1 20 20 20
12473600 12473300 0 1 0 0 2 0 1 30 30 30
12482000 12481901 0 1 0 0 2 0 1 30 30 30
12482101 12482100 0 1 0 0 2 0 1 30 30 30
12483601 12483602 0 1 0 0 2 0 1 30 30 30
12483200 12484301 0 1 0 0 2 0 1 50 50 50
12495400 12494301 0 1 0 0 2 0 1 40 40 40
12495000 12495502 0 0 0 1 0 1 0 60 60 60
12502000 12501900 0 0 1 0 1 1 0 60 60 60
12503402 12503401 0 1 0 0 2 0 1 45 40 50
12502800 12502400 0 1 0 0 0 0 1 30 30 30
12505400 12504700 0 0 1 0 1 1 0 30 30 30
12512802 12511500 0 1 0 0 0 0 1 30 30 30
12505000 12504401 0 0 1 0 1 1 0 40 40 40
12511201 12514003 0 0 0 1 2 0 1 30 30 30
12514700 12514002 0 0 0 1 0 1 0 60 60 60
12523200 12523400 0 1 0 0 2 0 1 45 30 60
12530300 12530401 0 1 0 0 2 0 1 30 30 30
12535000 12540201 0 1 0 0 2 0 1 20 20 20
12541702 12542400 0 1 0 0 2 0 1 40 30 50
12545800 12545602 0 1 0 0 2 0 1 30 30 30
12550200 12550000 0 1 0 0 2 0 1 30 30 30
12551201 12552001 0 1 0 0 2 0 1 45 40 50
12551302 12552202 0 1 0 0 2 0 1 40 40 40
12552201 12555900 0 1 0 0 2 0 1 30 30 30
12562501 12562900 0 1 0 0 2 0 1 30 30 30
12564701 12564500 0 0 0 1 0 1 0 50 40 60
12563800 12564100 0 1 0 0 2 0 1 50 50 50
12573100 12572200 0 1 0 0 2 0 1 45 40 50
12585100 12585300 0 1 0 0 1 0 1 30 30 30
12592300 12592500 1 0 0 0 1 1 0 20 20 20
14595400 15000300 0 0 0 1 0 1 0 60 60 60
14595300 14595201 0 1 0 0 1 0 1 30 30 30
15001300 14595301 0 1 0 0 2 0 1 50 50 50
15005900 15010400 0 0 1 0 0 1 0 45 30 60
15015900 15020300 0 0 0 0 1 1 0 30 30 30
15022200 15024400 0 1 0 0 2 0 1 40 40 40
15010700 15015800 0 1 0 0 2 0 1 20 20 20
15024200 15024100 0 1 0 0 2 0 1 30 30 30
15031200 15031400 0 0 0 0 0 1 0 50 40 60
15034500 15034400 0 1 0 0 2 0 1 50 50 50
15034200 15034100 0 0 0 0 0 1 0 40 30 50
15044100 15044300 1 0 0 0 1 1 0 30 30 30
15055300 15055000 0 0 0 0 0 1 0 30 30 30
15060600 15060601 0 0 0 1 0 1 0 45 30 60
15062401 15063700 1 0 0 0 1 1 0 20 20 20
15062502 15060800 0 0 1 0 1 1 0 30 30 30
15075500 15075201 0 0 0 1 0 1 0 30 30 30
15083601 15083700 0 0 0 1 0 1 0 10 10 10
15091000 15091500 0 0 1 0 1 1 0 60 60 60
15105501 15105300 0 0 1 0 1 1 0 40 40 40
15113100 15115000 0 0 0 1 0 1 0 60 60 60
15120100 15115600 0 0 0 1 0 1 0 60 60 60
15115900 15120200 0 0 0 1 0 1 0 30 30 30
15135100 15135301 1 0 0 0 1 1 0 30 30 30
15155001 15155200 0 1 0 0 2 0 1 30 30 30
15191000 15182901 0 0 0 1 0 1 0 40 40 40
15192700 15190500 1 0 0 0 1 1 0 10 10 10
15190200 15190100 0 0 0 1 0 1 0 40 40 40
15195300 15192200 0 0 1 0 1 1 0 50 50 50
15194900 15194700 0 1 0 0 2 0 1 20 20 20
15201600 15201701 1 0 0 0 1 1 0 20 20 20
15220200 15215900 0 0 1 0 1 1 0 30 30 30
15213800 15213500 0 0 1 0 1 1 0 40 40 40
15223200 15222800 0 0 0 1 2 1 0 50 50 50
15223000 15222100 1 0 0 0 1 1 0 40 40 40
15224400 15225400 0 0 1 0 1 1 0 30 30 30
15244100 15243200 0 0 1 0 0 1 0 20 10 30
15242200 15242101 0 0 1 0 1 1 0 40 40 40
15254901 15254702 0 0 0 1 2 1 0 20 20 20
15254400 15254800 0 1 0 0 2 0 1 35 30 40
15253900 15250800 1 0 0 0 1 1 0 20 20 20
15262800 15262600 1 0 0 0 1 1 0 30 30 30
15263000 15262100 0 1 0 0 2 0 1 30 30 30
15271601 15270700 1 0 0 0 1 1 0 30 30 30
15270801 15271100 0 0 0 0 2 1 0 30 30 30
15270800 15274701 0 0 0 1 0 1 0 30 30 30
15274200 15272000 0 0 0 1 0 1 0 30 30 30
15273002 15272900 0 1 0 0 2 0 1 25 20 30
15275400 15275501 0 1 0 0 2 0 1 20 20 20
15273901 15273600 0 0 0 1 2 1 0 60 60 60
15294600 15294301 0 1 0 0 2 0 1 35 30 40
15293402 15293400 0 1 0 0 2 0 1 50 50 50
15312300 15312200 0 0 1 0 1 1 0 20 20 20
15325400 15325500 0 0 1 0 1 1 0 30 30 30
15334800 15333900 0 1 0 0 2 0 1 50 50 50
15324100 15333200 0 0 0 0 1 1 0 20 20 20
15343400 15343200 0 0 0 1 0 1 0 30 30 30
15351201 15351200 0 0 0 1 0 1 0 10 10 10
15350201 15350200 1 0 0 0 1 1 0 20 20 20
15355900 15355700 0 1 0 0 2 0 1 40 40 40
15370400 15371700 0 0 0 1 0 1 0 50 50 50
15371200 15371001 0 0 0 1 0 1 0 50 50 50
15372500 15372302 0 1 0 0 2 0 1 20 20 20
15371900 15372300 0 0 0 1 0 1 0 20 20 20
15390600 15390400 0 1 0 0 2 0 1 40 30 50
15390601 15392100 0 0 0 1 2 1 0 20 20 20
15391901 15391900 0 0 0 1 2 1 0 40 40 40
15393301 15393300 0 1 0 0 2 0 1 20 20 20
15400500 15400200 0 0 1 0 1 1 0 60 60 60
15403101 15403001 0 0 0 1 0 1 0 50 50 50
15403600 15403400 0 1 0 0 2 0 1 45 40 50
15412502 15412500 0 0 0 1 0 1 0 20 20 20
15415301 15414900 0 1 0 0 2 0 1 30 30 30
15420400 15420200 0 1 0 0 2 0 1 40 40 40
15431800 15431701 1 0 0 0 1 1 0 35 30 40
15453800 15453500 0 0 1 0 1 1 0 60 60 60
15470100 15470200 0 0 1 0 1 1 0 20 20 20
15474002 15474300 0 0 0 1 2 1 0 50 50 50
15473200 15473201 0 0 0 0 0 1 0 40 40 40
15481300 15480900 0 1 0 0 2 0 1 45 40 50
15490700 15490800 0 1 0 0 2 0 1 30 30 30
15492700 15492401 0 0 0 1 1 1 0 10 10 10
15483500 15482901 0 0 0 0 2 1 0 40 30 50
15481001 15492100 0 0 1 0 1 1 0 20 20 20
15505500 15505401 1 0 0 0 1 1 0 20 20 20
15510401 15510500 0 0 1 0 1 1 0 30 30 30
15522901 15522100 0 0 1 0 0 1 0 20 10 30
15534600 15534500 0 1 0 0 0 0 1 30 30 30
15533501 15533502 0 0 0 0 0 1 0 45 40 50
15550100 15550203 0 1 0 0 2 0 1 45 40 50
15551201 15551200 0 0 0 1 1 1 0 20 20 20
15551800 15553400 0 0 1 0 1 1 0 40 40 40
15553800 15551900 0 0 0 1 0 1 0 10 10 10
15555400 15555600 0 1 0 0 2 0 1 50 50 50
15560400 15560000 0 0 1 0 1 1 0 60 60 60
15563300 15563900 0 0 1 0 1 1 0 25 10 40
15565500 15570300 0 1 0 0 2 0 1 50 50 50
15582500 15582100 0 0 0 1 0 1 0 60 60 60
15591600 15591300 0 1 0 0 2 0 1 40 30 50
18595800 18595700 0 0 1 0 1 1 0 60 60 60
19023300 19023000 1 0 0 0 1 1 0 30 30 30
18534600 19023100 0 1 0 0 2 0 1 30 30 30
19085000 19084700 0 0 0 0 1 1 0 30 30 30
19130800 19130700 0 0 0 0 1 1 0 45 40 50
19130801 19130200 0 0 0 0 1 1 0 30 30 30
19154900 19154800 0 1 0 0 2 0 1 30 30 30
19163600 19164100 0 0 0 1 2 1 0 10 10 10
19170100 19165800 0 1 0 0 2 0 1 50 50 50
19190000 19185400 0 0 1 0 1 1 0 30 30 30
19225900 19230000 0 0 1 0 1 1 0 40 40 40
19241300 19241500 0 0 0 0 1 1 0 30 30 30
19260500 19260501 0 0 0 1 0 1 0 60 60 60
19253900 19252500 1 0 0 0 1 1 0 10 10 10
19302202 19302501 0 0 0 1 2 1 0 20 20 20
19323300 19321400 1 0 0 0 1 1 0 20 20 20
19322900 19322800 0 0 0 0 1 1 0 25 20 30
19333401 19325000 0 0 0 1 2 1 0 30 30 30
19361801 19361800 0 0 0 1 2 1 0 10 10 10
19364400 19364200 0 0 0 1 2 1 0 10 10 10
19373101 19373000 0 0 0 1 0 1 0 10 10 10
19383202 19383201 0 0 0 1 2 1 0 10 10 10
19382900 19384800 0 1 0 0 0 0 1 20 20 20
19394201 19394200 0 0 0 0 2 1 0 10 10 10
19403300 19403000 0 0 0 0 1 1 0 20 20 20
19454601 19454600 0 0 0 0 0 1 0 20 20 20
19460800 19460900 0 1 0 0 1 0 1 20 20 20
19492200 19492100 0 1 0 0 2 0 1 30 30 30
19492700 19492601 0 1 0 0 2 0 1 30 30 30
19503100 19502500 0 0 0 1 2 1 0 10 10 10
19515100 19515500 0 0 0 1 0 1 0 10 10 10
19542200 19542300 0 0 0 1 1 1 0 20 20 20
19560400 19562800 0 1 0 0 2 0 1 30 30 30
19582501 19574800 0 0 0 1 0 1 0 20 20 20
19585901 19585900 0 1 0 0 2 0 1 30 30 30
19594400 19593700 0 0 1 0 1 1 0 60 60 60
