# Supplementary material for: Identification of social relation within pedestrian dyads
Source: PLoS One. 2019 Oct 17;14(10):e0223656. doi: 10.1371/journal.pone.0223656 (PMC6797107; doi:10.1371/journal.pone.0223656)
Supplement: S1 File — The trajectories of individual pedestrians are provided as a ZIP archive. (ZIP) [file pone.0223656.s001.zip › data/annotations/st1_2_0505_nenrei.dat]

10003700 10003802 1 0 0 0 1 1 0 30 30 30
10003101 10003001 1 0 0 0 1 1 0 20 20 20
10004700 10004404 0 0 0 0 1 1 0 30 30 30
10005800 10004400 0 0 0 0 1 1 0 40 40 40
10012201 10011401 0 0 1 0 2 1 0 15 0 30
10011903 10011802 0 0 0 0 1 1 0 30 30 30
10015801 10020403 0 0 1 0 1 1 0 10 0 20
10010901 10020901 0 0 0 1 0 1 0 20 20 20
10024100 10024201 0 0 1 0 1 1 0 50 50 50
10030701 10031204 0 0 0 0 1 1 0 40 40 40
10024001 10020004 0 0 1 0 2 1 0 20 10 30
10032401 10032400 0 0 0 0 1 1 0 30 30 30
10032701 10034701 0 0 1 0 2 1 0 15 10 20
10034101 10033701 0 0 1 0 1 1 0 40 40 40
10040403 10034400 0 0 1 0 0 1 0 15 0 30
10043403 10040600 0 0 0 0 0 1 0 10 10 10
10044300 10044301 0 0 0 1 2 1 0 20 20 20
10045100 10045800 0 0 0 1 0 1 0 20 20 20
10054200 10054202 0 0 1 0 1 1 0 20 20 20
10052300 10061001 0 0 1 0 2 1 0 10 0 20
10052001 10053900 1 0 0 0 1 1 0 30 30 30
10053101 10053201 0 0 1 0 1 1 0 20 10 30
10062700 10062402 0 0 0 0 0 1 0 40 40 40
10070500 10070202 0 0 1 0 1 1 0 20 20 20
10083500 10075002 0 0 1 0 1 1 0 20 20 20
10083101 10083102 0 0 0 1 2 1 0 20 20 20
10082000 10081800 0 1 0 0 2 0 1 20 20 20
10065803 10082201 0 0 0 1 0 1 0 20 20 20
10084100 10084000 0 0 0 0 1 1 0 20 20 20
10083401 10083301 0 0 0 1 0 1 0 35 20 50
10085601 10085800 0 0 1 0 1 1 0 10 0 20
10084500 10084600 0 0 1 0 1 1 0 20 20 20
10085000 10084801 0 0 1 0 1 1 0 30 30 30
10091401 10080700 0 0 1 0 1 1 0 20 20 20
10092900 10094402 0 0 1 0 1 1 0 10 0 20
10094900 10095500 0 0 0 1 0 1 0 20 20 20
10095501 10100100 0 0 1 0 0 1 0 10 0 20
10100300 10100102 0 0 1 0 1 1 0 15 0 30
10100901 10100700 0 0 1 0 0 1 0 45 30 60
10103900 10101301 0 0 1 0 2 1 0 15 0 30
10114600 10114701 0 0 1 0 0 1 0 15 0 30
10112901 10120602 1 0 0 0 1 1 0 20 20 20
10110901 10124000 0 0 1 0 2 1 0 35 10 60
10123600 10122900 0 0 1 0 0 1 0 20 10 30
10125602 10125700 0 0 1 0 2 1 0 15 0 30
10121300 10125102 0 0 1 0 2 1 0 15 0 30
10122500 10125500 0 0 1 0 1 1 0 10 0 20
