# Supplementary material for: Identification of social relation within pedestrian dyads
Source: PLoS One. 2019 Oct 17;14(10):e0223656. doi: 10.1371/journal.pone.0223656 (PMC6797107; doi:10.1371/journal.pone.0223656)
Supplement: S1 File — The trajectories of individual pedestrians are provided as a ZIP archive. (ZIP) [file pone.0223656.s001.zip › data/annotations/st1_2_0424_nenrei.dat]

10050100 10045500 0 0 0 1 2 1 0 60 60 60
10061100 10063001 0 1 0 0 1 0 1 35 30 40
10140500 10140400 0 1 0 0 2 0 1 60 60 60
10202000 10202100 0 1 0 0 2 0 1 30 30 30
10211200 10211600 0 1 0 0 1 0 1 25 20 30
10244900 10245101 0 1 0 0 2 0 1 40 40 40
10251400 10252800 0 1 0 0 1 0 1 30 30 30
10214900 10233500 0 1 0 0 1 0 1 25 20 30
10280001 10275200 0 1 0 0 2 0 1 40 30 50
10294900 10294700 0 1 0 0 1 0 1 30 30 30
10322100 10322701 0 1 0 0 2 0 1 50 50 50
10341600 10341700 0 0 0 1 0 1 0 50 50 50
10363000 10362900 0 0 0 0 1 1 0 45 40 50
10382601 10383800 0 0 0 0 1 1 0 50 50 50
10403100 10405300 0 1 0 0 2 0 1 50 50 50
10414300 10414000 0 0 0 1 0 1 0 60 60 60
10444900 10444800 0 0 0 0 1 1 0 45 40 50
10465201 10465103 0 0 0 0 2 1 0 20 20 20
10465102 10465200 0 1 0 0 2 1 0 20 20 20
10472100 10472200 0 1 0 0 2 0 1 20 20 20
10481201 10481600 0 1 0 0 2 0 1 30 30 30
10491400 10491500 0 1 0 0 2 0 1 30 30 30
10552100 10552600 0 1 0 0 2 0 1 30 30 30
10553100 10552900 0 0 0 1 0 1 0 30 30 30
10560202 10560400 0 0 0 0 1 1 0 40 40 40
10564000 10563700 0 1 0 0 2 0 1 50 50 50
10551100 10560201 0 0 0 1 0 1 0 30 30 30
10570702 10570701 1 0 0 0 1 1 0 20 20 20
10575500 10572500 0 0 0 0 1 0 1 35 30 40
10580300 10575400 0 0 1 0 1 1 0 45 40 50
12005700 12005600 0 0 1 0 1 1 0 55 50 60
12015500 12015300 0 0 0 0 1 1 0 50 50 50
12024200 12023800 0 0 1 0 1 1 0 60 60 60
11583000 12024900 0 1 0 0 2 0 1 20 20 20
12025200 12025100 0 0 0 1 0 1 0 40 40 40
12040200 12040500 0 1 0 0 2 0 1 40 30 50
12041400 12041200 0 0 1 0 1 1 0 45 40 50
12042500 12042200 0 0 0 1 2 1 0 60 60 60
12024600 11583200 0 0 0 1 0 1 0 30 30 30
12050000 12045500 0 1 0 0 2 0 1 20 20 20
12070800 12070600 0 1 0 0 1 0 1 40 30 50
12071100 12071000 0 1 0 0 0 0 1 30 30 30
12074800 12074701 0 0 0 1 0 1 0 30 30 30
12081400 12081300 0 1 0 0 2 0 1 40 40 40
12083901 12084100 0 0 1 0 1 1 0 10 0 20
12090101 12090000 0 0 0 1 0 1 0 30 30 30
12083800 12083903 0 0 1 0 1 1 0 30 30 30
12092000 12094200 0 1 0 0 2 0 1 40 30 50
12103400 12103500 0 1 0 0 2 0 1 20 20 20
12112801 12110700 0 0 0 1 2 1 0 30 30 30
12125901 12125001 0 1 0 0 2 0 1 30 30 30
12135000 12133500 0 0 1 0 1 1 0 50 50 50
12145900 12145600 0 1 0 0 1 0 1 30 30 30
12150800 12151100 0 1 0 0 2 0 1 20 20 20
12155600 12160001 0 1 0 0 2 0 1 20 20 20
12164900 12164500 0 1 0 0 2 0 1 30 20 40
12165401 12165400 0 1 0 0 0 0 1 30 30 30
12174000 12173700 0 1 0 0 2 0 1 40 40 40
12175100 12174500 0 1 0 0 2 0 1 20 20 20
12175904 12175900 0 1 0 0 2 0 1 30 30 30
12180103 12180102 0 1 0 0 2 0 1 30 30 30
12180701 12180502 0 1 0 0 2 0 1 50 50 50
12182000 12181600 0 1 0 0 2 0 1 30 30 30
12184500 12184600 0 1 0 0 2 0 1 30 30 30
12190801 12190901 0 1 0 0 2 0 1 30 30 30
12181500 12140000 0 0 0 1 0 1 0 40 40 40
12192600 12192301 0 1 0 0 2 0 1 20 20 20
12194900 12195001 0 1 0 0 2 0 1 30 30 30
12204101 12204200 0 1 0 0 2 0 1 30 30 30
12201400 12205401 0 1 0 0 2 0 1 30 30 30
12211401 12211001 0 1 0 0 1 0 1 30 30 30
12221200 12220901 0 1 0 0 2 0 1 20 20 20
12220701 12220902 0 1 0 0 0 0 1 20 20 20
12222400 12222203 0 1 0 0 1 0 1 30 30 30
12223905 12220700 1 0 0 0 1 1 0 30 30 30
12223700 12221501 0 1 0 0 2 0 1 30 30 30
12224200 12215600 0 1 0 0 2 0 1 40 30 50
12244002 12243501 0 1 0 0 2 0 1 30 30 30
12225800 12241500 1 0 0 0 1 1 0 20 20 20
12250600 12250401 0 0 0 1 0 1 0 30 30 30
12254800 12255900 0 1 0 0 2 0 1 40 40 40
12250401 12250600 0 0 0 1 0 1 0 30 30 30
12275500 12275802 0 1 0 0 2 0 1 30 30 30
12285800 12285900 0 1 0 0 2 0 1 40 40 40
12290900 12294901 0 0 0 1 0 1 0 30 30 30
12293900 12285900 0 1 0 0 2 0 1 30 30 30
12295500 12304700 1 0 0 0 1 1 0 20 20 20
12322500 12322401 0 1 0 0 2 0 1 40 30 50
12333601 12340601 1 0 0 0 1 1 0 20 20 20
12343001 12343002 0 0 0 1 0 1 0 40 40 40
12350800 12350101 0 0 0 1 0 1 0 40 30 50
12352400 12353000 0 1 0 0 2 0 1 30 30 30
12363300 12363701 0 1 0 0 2 0 1 50 50 50
12362902 12362801 0 0 0 1 2 1 0 40 40 40
12370500 12370001 0 1 0 0 2 0 1 40 30 50
12373600 12375202 0 0 0 1 2 1 0 40 40 40
12374302 12374600 0 1 0 0 2 0 1 20 20 20
12381900 12382001 0 0 1 0 1 1 0 50 50 50
12383001 12383000 0 1 0 0 2 0 1 50 50 50
12401400 12400800 0 0 1 0 1 1 0 40 40 40
12411900 12410600 0 0 0 1 0 1 0 20 20 20
12415502 12415001 0 1 0 0 2 0 1 20 20 20
12420200 12415800 0 1 0 0 0 0 1 30 30 30
12415700 12414102 0 1 0 0 2 0 1 20 20 20
12415300 12415401 0 1 0 0 2 0 1 45 40 50
12415600 12415500 0 1 0 0 2 0 1 45 40 50
12420500 12414000 0 0 1 0 1 1 0 40 40 40
12430001 12425700 0 0 1 0 1 1 0 60 60 60
12424001 12424000 0 0 1 0 1 1 0 50 50 50
12432201 12432203 0 1 0 0 0 0 1 20 20 20
12440200 12440600 0 1 0 0 2 0 1 45 40 50
12444500 12445000 0 1 0 0 2 0 1 35 30 40
12452900 12452500 0 1 0 0 2 0 1 35 30 40
12463700 12463600 0 0 0 1 0 1 0 40 40 40
12462901 12463701 0 0 0 1 0 1 0 40 40 40
12465800 12465700 0 1 0 0 2 0 1 20 20 20
12473201 12473100 0 1 0 0 2 0 1 30 30 30
12483600 12475901 0 1 0 0 2 0 1 40 30 50
12474101 12480701 0 1 0 0 2 0 1 30 20 40
12490500 12484400 0 1 0 0 2 0 1 20 20 20
12493000 12495401 0 1 0 0 2 0 1 30 30 30
12494901 12494300 0 0 0 0 0 1 0 30 20 40
12484501 12473001 0 1 0 0 2 0 1 40 40 40
12521700 12520801 0 0 1 0 1 1 0 60 60 60
12522900 12523700 0 1 0 0 1 0 1 30 30 30
12522700 12523400 1 0 0 0 1 1 0 20 20 20
12524801 12524901 0 0 1 0 1 1 0 40 40 40
12523900 12524400 0 0 0 1 0 1 0 45 40 50
12525200 12525600 0 1 0 0 2 0 1 30 30 30
12523702 12524600 0 1 0 0 2 0 1 30 20 40
12530600 12534600 0 0 0 1 0 1 0 20 20 20
12531900 12534203 0 0 0 0 0 1 0 45 30 60
12533001 12433201 0 1 0 0 2 0 1 20 20 20
12535300 12535800 0 1 0 0 2 0 1 20 20 20
12545300 12542501 0 1 0 0 2 0 1 40 40 40
12550401 12550200 0 1 0 0 2 0 1 45 40 50
12555601 12555500 0 1 0 0 2 0 1 25 20 30
12554500 12542700 0 0 0 0 1 1 0 30 30 30
12555200 12555300 1 0 0 0 1 1 0 20 20 20
12561000 12564000 0 1 0 0 2 0 1 40 40 40
12573700 12573200 0 1 0 0 2 0 1 30 30 30
12572900 12574300 0 1 0 0 1 0 1 30 30 30
12571901 12572400 0 1 0 0 2 0 1 60 60 60
12555300 12572600 0 1 0 0 2 0 1 20 20 20
12580400 12575600 0 0 0 1 2 1 0 20 20 20
12582301 12582300 0 1 0 0 2 0 1 35 20 50
15001200 15001301 0 1 0 0 2 0 1 50 50 50
15005900 15005800 0 1 0 0 2 0 1 30 30 30
15012800 15012900 0 1 0 0 2 0 1 30 30 30
15012601 15012500 1 0 0 0 1 1 0 30 30 30
15012600 15012501 0 0 0 0 0 1 0 40 30 50
15024700 15025800 0 1 0 0 2 0 1 40 40 40
15041801 15041800 0 1 0 0 2 0 1 40 40 40
15044800 15044500 0 1 0 0 2 0 1 40 40 40
15045900 15045700 0 1 0 0 2 0 1 50 50 50
15064300 15064100 0 0 0 1 0 1 0 20 20 20
15072200 15072000 1 0 0 0 1 1 0 20 20 20
15070700 15073600 0 1 0 0 2 0 1 50 50 50
15073500 15073400 1 0 0 0 1 1 0 20 20 20
15080300 15080700 0 0 0 1 2 0 1 25 20 30
15081100 15080500 0 1 0 0 2 0 1 50 50 50
15085400 15090001 0 1 0 0 1 0 1 30 30 30
15090000 15085300 0 0 0 0 2 1 0 50 40 60
15091300 15091100 0 0 1 0 1 1 0 20 20 20
15095701 15095700 0 0 0 1 2 1 0 20 20 20
15111300 15111400 0 1 0 0 2 0 1 40 40 40
15124001 15124000 0 0 0 1 0 1 0 20 20 20
15134500 15134200 0 1 0 0 2 0 1 40 40 40
15151801 15151800 0 1 0 0 2 0 1 40 40 40
15152400 15152401 0 0 1 0 1 1 0 55 50 60
15154900 15154600 0 1 0 0 2 0 1 50 50 50
15151901 15152600 0 0 1 0 1 1 0 55 50 60
15152000 15165100 0 1 0 0 2 0 1 35 30 40
15174000 15174301 0 1 0 0 2 0 1 20 20 20
15174500 15174400 0 1 0 0 1 0 1 30 20 40
15181100 15181600 0 1 0 0 1 0 1 35 30 40
15191000 15190900 0 0 1 0 1 1 0 55 50 60
15190100 15190001 0 1 0 0 1 0 1 20 20 20
15221600 15221501 0 1 0 0 2 0 1 20 20 20
15241800 15241700 0 1 0 0 2 0 1 50 50 50
15245700 15245500 0 0 0 1 1 1 0 20 20 20
15253900 15255000 0 0 0 1 1 1 0 30 30 30
15270302 15270500 0 0 1 0 1 1 0 60 60 60
15270000 15270501 0 1 0 0 2 0 1 35 30 40
15273700 15273900 0 1 0 0 2 0 1 50 50 50
15275400 15275700 0 1 0 0 2 0 1 45 40 50
15281401 15281800 0 0 1 0 1 1 0 50 50 50
15281300 15281500 1 0 0 0 1 1 0 20 20 20
15304200 15304300 0 0 0 1 2 1 0 40 40 40
15305601 15305600 0 1 0 0 2 0 1 30 30 30
15312500 15313401 1 0 0 0 1 1 0 20 20 20
15320400 15320500 1 0 0 0 1 1 0 20 20 20
15322500 15322600 0 0 0 1 1 1 0 30 30 30
15320201 15325900 0 1 0 0 2 0 1 35 30 40
15343101 15343100 0 1 0 0 2 0 1 30 30 30
15355600 15355700 0 1 0 0 2 0 1 20 20 20
15361600 15361900 0 0 1 0 1 1 0 50 50 50
15370200 15365900 0 0 1 0 0 1 0 15 0 30
15384500 15384000 1 0 0 0 1 1 0 40 40 40
15382900 15384100 0 0 1 0 1 1 0 40 40 40
15320400 15390500 0 0 0 1 2 1 0 10 10 10
15394300 15394202 0 0 0 1 0 1 0 60 60 60
15400400 15400300 0 1 0 0 2 0 1 40 40 40
15423700 15422502 0 1 0 0 2 0 1 40 30 50
15442400 15442500 0 0 1 0 1 1 0 20 10 30
15440901 15440800 0 0 0 1 0 1 0 30 30 30
15451900 15452000 0 1 0 0 1 0 1 30 30 30
15453900 15453700 0 1 0 0 2 0 1 30 30 30
15465300 15465200 0 1 0 0 2 0 1 30 30 30
15473300 15473402 1 0 0 0 1 1 0 30 30 30
15475200 15473401 0 0 1 0 1 1 0 60 60 60
15501100 15500402 0 0 1 0 1 1 0 40 40 40
15501300 15491800 1 0 0 0 1 1 0 20 20 20
15512901 15512600 0 0 1 0 1 1 0 45 40 50
15505900 15510200 0 0 0 0 1 1 0 20 20 20
15534900 15535600 0 0 1 0 1 1 0 60 60 60
15565400 15565700 0 0 0 0 2 0 1 40 30 50
15572900 15572500 1 0 0 0 1 1 0 20 20 20
15570600 15570400 0 0 0 1 0 1 0 50 50 50
15591100 15591101 0 1 0 0 0 0 1 20 20 20
19013300 19013501 0 1 0 0 2 0 1 25 20 30
19013600 19021300 0 1 0 0 2 0 1 35 30 40
19021400 19022300 0 0 1 0 1 1 0 60 60 60
19043700 19044300 1 0 0 0 1 1 0 20 20 20
19052200 19052100 0 0 0 1 0 1 0 20 20 20
19065700 19070300 0 1 0 0 2 0 1 30 30 30
19082301 19082600 0 0 0 1 0 1 0 50 50 50
19092000 19092100 1 0 0 0 1 1 0 40 40 40
19141201 19141200 0 0 0 1 2 1 0 20 20 20
19174800 19175000 0 0 0 0 2 1 0 50 50 50
19183300 19183500 0 0 1 0 1 1 0 55 50 60
19233201 19233200 0 0 0 1 0 1 0 30 30 30
19235500 19235300 0 0 1 0 1 1 0 60 60 60
19270000 19265902 0 0 0 1 2 1 0 20 20 20
19264600 19264700 0 1 0 0 2 0 1 50 50 50
19275100 19274400 0 0 0 1 0 1 0 50 50 50
19302300 19302100 0 0 0 0 0 0 0 40 30 50
19314301 19314300 0 0 0 1 0 1 0 30 30 30
19322600 19322800 0 0 0 1 0 1 0 10 10 10
19321800 19322000 0 0 1 0 0 1 0 35 20 50
19333000 19333100 0 0 1 0 1 1 0 40 40 40
19340000 19335901 0 0 0 1 2 1 0 30 30 30
19351300 19351100 0 0 0 1 0 1 0 60 60 60
19371000 19364300 0 1 0 0 2 0 1 20 20 20
19372500 19372501 0 0 0 1 2 1 0 20 20 20
19475300 19475200 0 0 1 0 1 1 0 30 30 30
19471901 19501700 0 0 1 0 1 1 0 50 50 50
19533600 19535700 0 1 0 0 2 0 1 20 20 20
19583801 19583800 0 0 1 0 0 1 0 20 10 30
19584600 19584200 1 0 0 0 1 1 0 20 20 20
