# Supplementary material for: Identification of social relation within pedestrian dyads
Source: PLoS One. 2019 Oct 17;14(10):e0223656. doi: 10.1371/journal.pone.0223656 (PMC6797107; doi:10.1371/journal.pone.0223656)
Supplement: S1 File — The trajectories of individual pedestrians are provided as a ZIP archive. (ZIP) [file pone.0223656.s001.zip › data/annotations/st1_2_0217_nenrei.dat]

9593503 9594200 0 0 0 1 2 1 0 20 20 20
10000100 10000500 0 0 0 1 0 1 0 20 20 20
10003200 10003300 1 0 0 0 1 1 0 20 20 20
10005500 10004000 0 0 0 1 0 1 0 20 20 20
10002100 10003702 1 0 0 0 1 1 0 20 20 20
10004001 10004200 0 0 0 1 0 1 0 20 20 20
10004801 10004300 0 0 0 1 0 1 0 20 20 20
10030800 10031000 1 0 0 0 1 1 0 20 20 20
10033600 10033901 0 0 0 1 0 1 0 40 40 40
10040900 10040200 0 0 0 0 1 1 0 40 20 60
10043100 10043801 0 0 0 1 0 1 0 20 20 20
10042500 10041800 1 0 0 0 1 1 0 20 20 20
10050102 10042300 1 0 0 0 1 1 0 20 20 20
10050101 10050100 0 0 0 1 0 1 0 20 20 20
10045701 10050400 0 0 0 1 0 1 0 20 20 20
10070200 10072502 0 0 0 1 2 1 0 30 30 30
10073400 10073300 0 0 0 1 2 1 0 20 20 20
10082100 10083601 1 0 0 0 1 1 0 20 20 20
10104700 10104600 0 0 1 0 2 1 0 15 0 30
10105900 10105800 0 0 0 1 0 1 0 20 20 20
10123100 10123502 0 0 0 1 0 1 0 20 20 20
10131000 10130700 0 0 1 0 2 1 0 20 10 30
10132300 10132500 0 0 1 0 2 1 0 20 10 30
10142500 10144100 0 0 0 1 0 1 0 20 20 20
10144500 10144400 0 0 1 0 2 1 0 20 10 30
10144700 10150101 0 0 0 1 0 1 0 20 20 20
10150900 10152400 0 0 1 0 2 1 0 15 0 30
10150402 10150700 0 0 0 1 1 1 0 20 20 20
10152001 10152601 1 0 0 0 1 1 0 30 30 30
10153401 10151102 0 0 1 0 1 1 0 70 70 70
10145600 10152500 0 0 1 0 1 1 0 70 70 70
10160701 10160702 0 0 1 0 1 1 0 60 60 60
10160502 10154801 0 0 1 0 1 1 0 45 40 50
10160900 10152902 0 0 0 0 2 1 0 45 30 60
10170702 10171400 0 0 0 1 0 1 0 20 20 20
10174803 10174600 0 0 0 1 0 1 0 30 30 30
10183500 10184000 0 0 1 0 1 1 0 30 30 30
10191600 10190300 0 0 1 0 2 1 0 20 10 30
10192600 10192500 0 0 1 0 2 1 0 20 10 30
10194401 10195500 0 0 1 0 1 1 0 60 60 60
10191901 10194204 0 0 0 1 2 1 0 20 20 20
10184602 10201600 0 0 0 1 0 1 0 20 20 20
10203801 10203900 0 0 0 1 0 1 0 20 20 20
10203000 10203501 0 0 0 1 0 1 0 20 20 20
10202600 10202902 0 0 0 1 2 1 0 60 60 60
10205101 10204902 0 0 0 1 0 1 0 20 20 20
10210101 10210001 0 0 0 1 0 1 0 20 20 20
10212302 10212701 1 0 0 0 1 1 0 20 20 20
10212700 10211100 0 0 0 1 2 1 0 30 30 30
10205502 10210100 0 1 0 0 2 0 1 20 20 20
10205300 10220300 0 0 0 1 0 1 0 20 20 20
10221501 10222000 0 0 0 1 0 1 0 20 20 20
10220000 10212201 0 0 0 1 0 1 0 20 20 20
10230700 10234000 0 0 0 1 2 1 0 60 60 60
10240101 10240200 0 0 0 1 0 1 0 20 20 20
10243400 10243900 0 0 0 1 2 1 0 20 20 20
10253302 10253100 0 0 1 0 1 1 0 30 30 30
10253103 10252500 0 0 0 1 0 1 0 20 20 20
10264800 10265301 0 0 1 0 2 1 0 25 10 40
10265300 10271200 0 1 0 0 2 0 1 20 20 20
10264701 10261000 0 0 1 0 1 1 0 50 50 50
10265900 10270701 0 0 0 1 0 1 0 20 20 20
10271300 10273200 0 0 0 1 0 1 0 20 20 20
10273401 10275900 0 0 1 0 1 1 0 40 40 40
10265000 10280600 0 0 0 1 2 1 0 30 30 30
10274602 10274000 0 1 0 0 2 0 1 20 20 20
10280100 10282001 1 0 0 0 1 1 0 20 20 20
10281100 10280900 0 0 1 0 1 1 0 30 30 30
10282300 10284100 0 0 1 0 1 1 0 60 60 60
10284103 10274700 0 0 0 1 0 1 0 20 20 20
10285200 10284701 0 0 0 1 0 1 0 20 20 20
10284302 10284902 0 0 0 1 0 1 0 20 20 20
10290500 10290400 0 0 0 1 0 1 0 20 20 20
10265002 10282201 0 1 0 0 2 0 1 20 20 20
10291502 10290302 0 0 0 1 0 1 0 20 20 20
10303602 10302900 0 0 1 0 1 1 0 30 30 30
10302800 10303901 0 0 0 0 1 1 0 30 20 40
10303601 10304100 0 0 1 0 1 1 0 30 30 30
10315801 10315401 0 0 0 1 2 1 0 20 20 20
10315600 10315400 0 0 0 1 2 1 0 20 20 20
10320900 10320100 0 0 0 0 1 1 0 20 20 20
10330601 10330701 0 0 1 0 1 1 0 45 40 50
10340300 10342100 1 0 0 0 1 1 0 20 20 20
10341800 10341600 0 0 0 1 2 1 0 20 20 20
10350902 10350904 0 0 0 1 2 1 0 30 30 30
10353300 10320901 0 0 0 1 2 1 0 30 30 30
10361401 10361601 0 1 0 0 2 0 1 30 30 30
10342401 10361502 0 0 0 1 0 1 0 20 20 20
10353700 10334800 0 0 0 1 0 1 0 20 20 20
10360700 10363400 0 0 1 0 1 1 0 15 0 30
10361601 10364200 0 1 0 0 2 0 1 30 30 30
10364201 10365200 0 0 1 0 0 1 0 25 10 40
10381900 10381800 1 0 0 0 1 1 0 25 20 30
10391200 10394300 0 0 0 1 2 1 0 20 20 20
10404300 10404301 0 0 0 1 0 1 0 20 20 20
10411300 10410200 0 0 1 0 1 1 0 35 20 50
10414500 10414501 0 0 1 0 1 1 0 15 0 30
10413901 10415401 0 0 0 1 0 1 0 10 10 10
10422900 10423300 0 0 1 0 1 1 0 60 60 60
10425801 10425900 0 0 0 0 1 1 0 55 50 60
10433100 10432301 0 0 0 1 0 1 0 30 30 30
10435000 10432901 0 0 1 0 1 1 0 30 30 30
10433700 10434500 0 0 0 1 0 1 0 20 20 20
10442502 10442501 0 0 0 1 2 1 0 20 20 20
10442402 10422001 1 0 0 0 1 1 0 25 20 30
10443600 10443802 0 0 0 1 0 1 0 30 30 30
10444600 10445600 0 0 0 1 0 1 0 20 20 20
10450203 10450204 0 0 0 1 0 1 0 20 20 20
10443900 10432001 0 0 0 1 0 1 0 20 20 20
10445800 10454200 0 0 0 1 0 1 0 20 20 20
10445300 10444201 1 0 0 0 1 1 0 20 20 20
10463701 10460500 0 0 0 1 2 1 0 20 20 20
10465100 10464902 0 0 1 0 2 1 0 20 10 30
10480100 10472300 0 0 1 0 1 1 0 50 50 50
10483600 10483300 0 0 0 1 0 1 0 20 20 20
10485000 10484601 0 0 0 1 0 1 0 20 20 20
10484100 10483801 0 0 0 1 0 1 0 20 20 20
10491800 10491802 0 0 0 1 0 1 0 20 20 20
10492700 10493301 0 0 1 0 0 1 0 20 10 30
10493801 10492200 0 0 0 1 0 1 0 20 20 20
10495101 10495204 0 0 0 1 2 1 0 20 20 20
10501502 10500700 0 0 0 1 2 1 0 20 20 20
10501500 10502100 0 0 1 0 2 1 0 10 0 20
10511100 10511900 0 0 1 0 1 1 0 15 0 30
10514400 10515901 0 0 0 1 0 1 0 20 20 20
10511701 10511901 0 0 1 0 1 1 0 60 60 60
10521902 10522501 0 0 0 1 0 1 0 20 20 20
10521600 10522500 0 0 0 1 0 1 0 20 20 20
10521103 10521102 0 0 0 1 0 1 0 20 20 20
10524000 10521501 0 0 1 0 2 1 0 15 0 30
10531000 10525800 0 0 1 0 0 1 0 10 0 20
10532100 10534300 0 0 0 1 0 1 0 20 20 20
10534500 10534800 0 0 0 1 0 1 0 20 20 20
10535201 10535301 0 0 0 1 0 1 0 20 20 20
10535701 10540800 0 0 0 1 0 1 0 20 20 20
10541601 10541500 0 0 0 1 2 1 0 20 20 20
10543801 10544300 1 0 0 0 1 1 0 20 20 20
10551800 10551900 0 0 0 1 2 1 0 30 30 30
10551801 10551901 0 0 1 0 1 1 0 30 30 30
10560500 10560301 0 0 1 0 1 1 0 15 0 30
10560502 10560401 0 0 0 1 0 1 0 20 20 20
10560404 10561101 0 0 0 1 0 1 0 20 20 20
10563300 10561800 0 0 1 0 0 1 0 20 10 30
10562501 10560701 0 0 0 1 0 1 0 20 20 20
10565900 10571600 0 0 0 1 0 1 0 20 20 20
10572600 10571900 0 0 1 0 1 1 0 50 50 50
10572900 10572800 1 0 0 0 1 1 0 25 20 30
10571100 10574000 0 0 1 0 1 1 0 60 60 60
10584300 10584200 0 0 1 0 1 1 0 60 60 60
10563300 10561800 0 0 1 0 0 1 0 20 10 30
10590302 10590400 0 0 1 0 0 1 0 20 10 30
10594202 10594801 0 0 0 1 2 1 0 30 30 30
10595700 11000200 0 0 1 0 2 1 0 20 10 30
10590101 10585500 0 0 1 0 2 1 0 25 10 40
10594001 10594802 0 0 0 1 0 1 0 20 20 20
10594003 10594004 0 0 0 1 0 1 0 20 20 20
11594700 11594601 0 0 1 0 1 1 0 70 70 70
11594802 11595400 0 0 1 0 1 1 0 20 10 30
12000601 12000200 0 0 1 0 1 1 0 30 30 30
11594501 11592800 0 0 0 1 0 1 0 20 20 20
12000901 11564000 0 0 0 1 0 1 0 20 20 20
12002301 12003000 0 0 1 0 1 1 0 30 10 50
12002100 12002000 0 0 0 1 2 1 0 35 30 40
12001100 12002600 0 0 1 0 1 1 0 70 70 70
12005400 12002600 0 0 1 0 2 1 0 15 0 30
12004100 11583400 1 0 0 0 1 1 0 20 20 20
12003401 11594302 0 0 1 0 1 1 0 40 40 40
11594302 12003401 0 0 1 0 1 1 0 40 40 40
12013102 12011000 0 0 1 0 2 1 0 20 10 30
12020701 12020200 0 0 1 0 1 1 0 40 40 40
12014300 12014301 0 0 1 0 1 1 0 40 40 40
12015202 12015201 0 0 1 0 0 1 0 30 20 40
12021000 12020801 0 0 1 0 1 1 0 20 10 30
12003401 12020602 0 0 0 1 0 1 0 20 20 20
12021601 12021600 1 0 0 0 1 1 0 20 20 20
12020401 12022200 0 0 1 0 1 1 0 50 50 50
12024401 12024400 0 0 0 1 2 1 0 20 20 20
12033303 12032800 0 0 1 0 1 1 0 60 60 60
12032402 12032401 0 0 0 1 2 1 0 30 30 30
12013202 12032602 1 0 0 0 1 1 0 30 30 30
12035600 11590800 0 0 1 0 2 1 0 20 10 30
12042100 12045102 0 0 1 0 1 1 0 10 0 20
12043500 12043600 0 0 1 0 0 1 0 45 30 60
12035500 12043703 0 0 0 1 2 1 0 20 20 20
12051000 12050704 0 0 0 1 0 1 0 60 60 60
12051001 12050301 0 0 0 1 2 1 0 20 20 20
12050500 12051302 0 0 1 0 1 1 0 30 30 30
12051504 12053800 0 0 1 0 1 1 0 20 20 20
12053500 12053701 0 0 1 0 0 1 0 30 20 40
12045000 12053800 0 0 1 0 1 1 0 25 20 30
12054307 12055004 0 0 0 1 0 1 0 60 60 60
12060802 12061100 0 0 0 1 0 1 0 20 20 20
12055804 12055702 0 0 0 1 2 1 0 30 30 30
12055801 12055703 0 0 1 0 0 1 0 45 30 60
12065800 12070000 1 0 0 0 1 1 0 20 20 20
12063103 12062803 0 0 1 0 2 1 0 30 20 40
12061201 12071800 0 0 0 1 2 1 0 20 20 20
12065801 12051100 0 0 1 0 0 1 0 45 20 70
12073401 12074301 0 0 0 1 2 1 0 20 20 20
12080500 12080601 0 0 1 0 2 1 0 20 10 30
12081600 12073702 0 0 1 0 0 1 0 45 30 60
12083300 12082900 1 0 0 0 1 1 0 20 20 20
12083300 12082900 1 0 0 0 1 1 0 20 20 20
12075201 12083000 0 0 1 0 1 1 0 60 60 60
12082800 12083001 0 0 0 1 0 1 0 35 20 50
12085500 12091401 0 0 1 0 2 1 0 45 30 60
12095700 12094800 0 0 0 1 1 1 0 60 60 60
12091202 12072500 0 0 1 0 1 1 0 20 20 20
12094500 12095300 0 0 1 0 1 1 0 20 20 20
12095601 12095002 0 0 1 0 1 1 0 30 30 30
12101000 12100900 0 0 0 1 2 1 0 20 20 20
12103500 12103103 0 0 1 0 1 1 0 30 30 30
12104900 12105000 0 0 1 0 1 1 0 20 10 30
12101600 12075200 0 0 0 1 2 1 0 20 20 20
12104801 12095500 0 0 0 1 2 1 0 30 30 30
12104600 12103400 0 0 1 0 1 1 0 30 30 30
12110701 12110702 0 0 1 0 1 1 0 15 0 30
12113302 12113300 0 0 1 0 1 1 0 30 30 30
12104904 12104200 1 0 0 0 1 1 0 20 20 20
12113001 12112600 0 0 1 0 2 1 0 45 30 60
12114600 12113901 0 0 0 1 2 1 0 30 30 30
12113100 12113502 0 0 0 0 2 1 0 45 40 50
12113800 12113501 0 0 1 0 1 1 0 40 40 40
12115400 12115101 0 0 0 1 0 1 0 20 20 20
12120000 12113000 0 0 1 0 1 1 0 30 30 30
12120100 12120200 0 0 0 1 0 1 0 20 20 20
12115000 12115200 0 0 1 0 0 1 0 45 30 60
12115801 12123001 0 0 0 1 0 1 0 20 20 20
12121100 12104905 0 0 0 1 2 1 0 25 20 30
12120800 12113900 0 0 1 0 1 1 0 60 60 60
12125202 12125001 0 0 0 1 2 1 0 20 20 20
12122800 12111900 1 0 0 0 1 1 0 20 20 20
12125900 12130002 1 0 0 0 1 1 0 20 20 20
12125302 12125600 0 0 0 1 2 1 0 30 30 30
12131501 12133100 1 0 0 0 1 1 0 20 20 20
12135201 12131501 0 0 0 1 2 1 0 20 20 20
12133100 12134102 0 0 1 0 1 1 0 35 30 40
12135000 12133400 0 0 1 0 1 1 0 30 30 30
12133900 12134000 0 0 1 0 1 1 0 45 40 50
12142001 12141100 0 0 1 0 1 1 0 15 0 30
12142101 12140400 0 0 1 0 1 1 0 35 30 40
12140002 12140001 0 0 0 1 1 1 0 20 20 20
12144900 12144200 0 0 0 1 1 1 0 20 20 20
12145201 12145002 0 0 0 1 2 1 0 10 10 10
12143301 12143404 0 1 0 0 2 0 1 45 40 50
12143900 12143502 0 0 1 0 2 1 0 45 30 60
12145800 12145300 0 0 0 1 2 1 0 20 20 20
12154102 12153500 0 0 1 0 0 1 0 60 50 70
12153500 12154100 0 0 1 0 1 1 0 40 40 40
12154100 12145101 0 0 0 1 0 1 0 30 30 30
12131600 12154103 0 0 1 0 1 1 0 20 20 20
12155802 12155303 0 0 0 1 2 1 0 10 10 10
12154101 12120300 1 0 0 0 1 1 0 20 20 20
12154700 12154902 0 0 1 0 1 1 0 40 40 40
12155100 12155101 0 1 0 0 2 0 1 30 30 30
12161300 12155201 0 0 0 1 2 1 0 20 20 20
12162101 12161600 0 0 1 0 2 1 0 15 0 30
12160400 12160301 0 0 0 1 2 1 0 20 20 20
12154202 12155203 0 0 0 1 0 1 0 20 20 20
12160802 12161000 0 0 1 0 1 1 0 50 50 50
12163602 12163700 0 0 0 1 2 1 0 20 20 20
12144805 12162302 0 0 1 0 2 1 0 35 20 50
12170301 12172000 1 0 0 0 1 1 0 20 20 20
12174700 12174800 0 0 0 1 2 1 0 5 0 10
12134302 12165901 0 0 0 1 1 1 0 20 20 20
12174401 12174501 0 0 0 1 2 1 0 30 30 30
12174900 12172200 0 0 0 1 2 1 0 10 10 10
12151600 12173700 0 0 0 1 0 1 0 20 20 20
12173901 12174200 0 0 1 0 0 1 0 50 40 60
12181100 12180900 0 0 1 0 0 1 0 45 30 60
12173500 12173701 0 0 1 0 1 1 0 30 30 30
12175700 12175200 0 0 1 0 1 1 0 30 30 30
12173601 12182000 0 0 0 1 0 1 0 20 20 20
12174101 12174201 0 0 1 0 1 1 0 30 30 30
12181900 12181600 0 0 1 0 2 1 0 35 20 50
12180300 12183101 0 0 0 1 1 1 0 70 70 70
12184201 12184702 0 0 1 0 2 1 0 45 30 60
12192200 12191800 0 0 0 1 2 1 0 20 20 20
12191301 12192800 0 0 0 1 1 1 0 20 20 20
12185901 12194702 0 0 1 0 1 1 0 30 30 30
12185700 12185300 1 0 0 0 1 1 0 30 30 30
12190100 12190001 0 0 0 1 1 1 0 40 30 50
12141000 12195902 0 0 0 1 2 1 0 10 10 10
12195601 12201101 0 0 0 1 2 1 0 20 20 20
12195402 12195802 0 0 0 1 2 1 0 60 60 60
12203702 12203700 0 0 1 0 1 1 0 45 40 50
12210701 12210500 0 0 1 0 1 1 0 50 50 50
12202501 12202702 0 0 0 1 2 1 0 50 50 50
12215000 12215700 0 0 0 1 2 1 0 20 20 20
12215600 12215404 0 0 0 1 0 1 0 20 20 20
12215300 12203900 0 0 1 0 1 1 0 40 40 40
12221700 12220601 0 0 1 0 2 1 0 20 10 30
12224903 12222201 0 0 0 1 0 1 0 30 30 30
12225200 12225500 0 0 0 1 2 1 0 20 20 20
12224300 12223901 0 0 1 0 1 1 0 40 40 40
12202601 12224401 0 0 1 0 1 1 0 50 50 50
12231502 12231901 1 0 0 0 1 1 0 20 20 20
12230900 12231503 1 0 0 0 1 1 0 20 20 20
12233401 12233201 0 0 0 1 2 1 0 20 20 20
12235702 12230802 1 0 0 0 1 1 0 20 20 20
12234801 12231100 0 0 0 1 2 1 0 20 20 20
12233300 12240201 0 0 0 1 0 1 0 60 60 60
12242100 12232402 0 0 0 1 0 1 0 20 20 20
12240000 12235501 1 0 0 0 1 1 0 20 20 20
12241403 12243400 1 0 0 0 1 1 0 20 20 20
12243800 12243600 0 0 1 0 1 1 0 40 40 40
12245002 12244601 1 0 0 0 1 1 0 20 20 20
12244702 12245200 0 0 0 1 2 1 0 20 20 20
12243102 12232000 0 0 1 0 1 1 0 60 60 60
12255500 12255202 0 0 1 0 1 1 0 35 10 60
12260502 12253000 0 0 1 0 1 1 0 20 10 30
12260300 12260101 0 0 1 0 1 1 0 70 70 70
12254400 12243701 0 0 0 1 2 1 0 20 20 20
12260800 12254302 0 0 0 1 1 1 0 30 30 30
12264500 12265502 0 0 0 1 0 1 0 20 20 20
12243703 12260600 0 0 0 1 1 1 0 20 20 20
12265000 12270000 0 0 0 1 1 1 0 20 20 20
12270300 12270500 0 0 0 1 2 1 0 20 20 20
12270900 12265901 0 0 1 0 2 1 0 15 0 30
12271400 12255001 0 0 1 0 1 1 0 50 50 50
12272000 12270002 0 0 1 0 0 1 0 50 50 50
12272402 12273102 0 0 0 1 0 1 0 20 20 20
12281900 12282300 0 0 1 0 1 1 0 60 60 60
12285200 12280400 0 0 0 1 2 1 0 10 10 10
12290800 12285600 0 0 1 0 2 1 0 15 0 30
12291800 12290600 0 0 1 0 1 1 0 30 30 30
12275002 12284600 0 0 0 1 2 1 0 20 20 20
12284701 12261200 0 0 0 1 2 1 0 20 20 20
12291201 12292600 0 0 1 0 1 1 0 60 60 60
12284702 12292102 0 0 0 1 2 1 0 20 20 20
12293502 12293100 0 0 0 1 2 1 0 20 20 20
12292700 12291902 0 0 1 0 1 1 0 45 40 50
12282400 12291102 1 0 0 0 1 1 0 30 30 30
12290602 12294204 0 0 0 1 2 1 0 20 20 20
12294500 12281803 0 0 1 0 0 1 0 15 0 30
12303001 12303200 0 0 0 1 2 1 0 70 70 70
12304600 12303900 0 0 0 1 2 1 0 30 30 30
12314300 12313503 0 0 1 0 1 1 0 40 40 40
12320400 12320203 0 0 0 1 0 1 0 20 20 20
12320900 12321001 1 0 0 0 1 1 0 20 20 20
12314000 12315700 0 0 1 0 2 1 0 15 0 30
12313000 12311901 1 0 0 0 1 1 0 20 20 20
12321501 12320901 0 0 0 0 0 1 0 30 30 30
12320702 12322504 0 0 0 1 0 1 0 20 20 20
12315901 12323800 0 0 1 0 1 1 0 50 40 60
12324800 12324902 0 0 0 1 2 1 0 20 20 20
12324300 12313501 0 0 0 1 0 1 0 20 20 20
12330702 12305101 0 0 1 0 1 1 0 60 60 60
12331902 12331901 0 0 0 1 0 1 0 50 50 50
12325001 12324200 0 0 0 1 2 1 0 20 20 20
12341401 12341200 0 0 1 0 1 1 0 60 60 60
12331400 12331402 1 0 0 0 1 1 0 30 30 30
