# Supplementary material for: Identification of social relation within pedestrian dyads
Source: PLoS One. 2019 Oct 17;14(10):e0223656. doi: 10.1371/journal.pone.0223656 (PMC6797107; doi:10.1371/journal.pone.0223656)
Supplement: S1 File — The trajectories of individual pedestrians are provided as a ZIP archive. (ZIP) [file pone.0223656.s001.zip › data/annotations/st1_2_0109_nenrei.dat]

10014300 10014200 0 1 0 0 2 0 1 50 50 50
10050200 10045600 0 1 0 0 2 0 1 35 30 40
10054101 10054100 0 1 0 0 1 0 1 30 30 30
10064801 10064800 0 0 0 0 2 0 1 50 50 50
10080101 10075700 0 1 0 0 2 0 1 30 30 30
10170700 10170400 0 0 0 0 2 0 1 40 30 50
10245500 10245600 0 1 0 0 2 0 1 40 30 50
10271000 10271200 0 1 0 0 2 0 1 45 40 50
10305700 10310000 0 1 0 0 2 0 1 30 30 30
10331800 10331900 1 0 0 0 1 1 0 20 20 20
10340100 10340800 0 0 0 0 2 0 1 40 30 50
10394302 10394300 0 1 0 0 2 0 1 30 30 30
10443700 10442300 0 0 0 0 0 0 1 45 30 60
10453600 10454600 0 0 0 0 0 1 0 40 40 40
10514200 10522700 0 1 0 0 0 0 1 25 20 30
10523700 10523601 0 0 0 1 2 1 0 55 50 60
10550400 10545500 0 1 0 0 2 0 1 45 40 50
10564700 10562700 0 1 0 0 2 0 1 45 40 50
10560700 10560800 0 1 0 0 0 0 1 20 20 20
10564400 10562901 0 0 0 0 1 1 0 35 20 50
10574900 10575000 0 1 0 0 2 0 1 35 30 40
11594200 11592800 0 0 0 1 0 1 0 20 20 20
12002200 12001901 0 0 0 1 2 0 1 20 20 20
12012200 12020800 0 0 1 0 0 1 0 25 0 50
12015900 12015800 0 0 0 1 0 1 0 20 20 20
12004401 12014401 0 0 0 1 0 1 0 50 50 50
12021200 12021400 0 1 0 0 2 0 1 30 20 40
12023301 12023300 0 0 0 0 2 0 1 40 40 40
12033300 12031700 0 1 0 0 0 0 1 20 20 20
12032100 12033500 1 0 0 0 1 1 0 20 20 20
12031100 12031000 0 0 1 0 1 0 1 45 40 50
12041501 12042000 0 0 0 1 0 1 0 50 50 50
12055700 12060501 0 0 1 0 0 1 0 10 0 20
12065500 12065400 1 0 0 0 1 1 0 30 30 30
12070000 12071501 0 0 0 1 2 1 0 20 20 20
12084201 12083400 0 0 1 0 1 1 0 40 40 40
12081600 12094500 0 0 1 0 1 1 0 50 50 50
12101300 12101500 0 1 0 0 2 0 1 30 30 30
12102000 12102100 0 0 0 1 0 1 0 40 40 40
12120800 12120600 0 0 0 0 1 1 0 40 40 40
12123301 12121000 0 0 1 0 1 1 0 15 0 30
12130600 12130400 0 1 0 0 2 0 1 40 40 40
12124500 12123001 0 0 0 0 2 0 1 40 30 50
12150100 12150201 0 1 0 0 0 0 1 20 20 20
12150002 12150101 0 1 0 0 2 0 1 50 50 50
12161401 12161500 0 0 1 0 1 1 0 50 50 50
12162600 12163401 0 1 0 0 2 0 1 20 20 20
12172300 12171801 0 1 0 0 2 0 1 50 50 50
12164901 12165100 0 1 0 0 2 0 1 30 30 30
12190702 12190701 0 1 0 0 2 0 1 20 20 20
12191701 12191400 0 1 0 0 2 0 1 30 30 30
12192602 12192703 0 1 0 0 1 0 1 40 40 40
12193601 12193001 0 1 0 0 2 0 1 50 50 50
12192601 12191402 0 1 0 0 2 0 1 30 30 30
12192902 12192705 0 0 0 1 0 1 0 50 50 50
12185100 12194101 0 1 0 0 2 0 1 50 50 50
12192401 12192201 0 1 0 0 2 0 1 20 20 20
12195701 12185700 0 0 0 0 1 1 0 20 20 20
12201700 12201500 0 1 0 0 1 0 1 40 40 40
12210801 12210901 0 1 0 0 2 0 1 40 40 40
12213302 12214300 0 1 0 0 2 0 1 40 40 40
12215501 12220000 0 1 0 0 2 0 1 40 40 40
12221401 12221100 0 1 0 0 2 0 1 40 40 40
12221301 12221102 0 1 0 0 2 0 1 40 40 40
12214100 12203400 0 0 0 0 1 1 0 20 20 20
12215101 12230600 0 1 0 0 2 0 1 40 40 40
12231300 12232300 0 0 1 0 1 1 0 60 60 60
12235600 12235701 0 1 0 0 2 0 1 20 20 20
12232700 12231800 0 0 1 0 1 1 0 60 60 60
12242900 12234800 0 0 0 0 1 0 1 40 20 60
12243800 12243700 1 0 0 0 1 1 0 30 30 30
12244300 12244900 0 1 0 0 1 0 1 30 30 30
12270301 12270501 0 0 0 1 0 1 0 60 60 60
12290800 12290700 0 1 0 0 2 0 1 20 20 20
12295800 12295700 0 1 0 0 2 0 1 50 50 50
12315101 12315200 0 0 0 1 2 1 0 40 30 50
12323102 12323100 0 1 0 0 2 0 1 40 40 40
12321700 12322401 0 0 0 1 2 1 0 40 30 50
12334300 12334401 0 0 0 1 0 1 0 50 50 50
12335401 12335501 0 1 0 0 0 0 1 30 30 30
12351800 12351701 0 1 0 0 2 0 1 20 20 20
12352302 12355600 0 0 0 0 1 1 0 40 40 40
12353301 12354101 0 1 0 0 0 0 1 40 40 40
12371600 12371700 0 1 0 0 2 0 1 20 20 20
12370901 12373900 0 1 0 0 2 0 1 60 60 60
12375701 12380000 0 0 0 0 2 1 0 60 50 70
12384100 12391000 0 0 1 0 1 1 0 40 40 40
12381900 12391300 0 1 0 0 2 0 1 20 20 20
12390800 12390000 0 0 1 0 1 1 0 30 30 30
12390801 12382300 0 0 0 0 1 0 1 35 30 40
12390900 12391301 0 0 1 0 1 1 0 50 50 50
12393300 12393101 0 0 0 1 2 1 0 60 60 60
12403900 12403700 0 0 0 0 1 0 1 45 30 60
12410901 12410200 0 0 1 0 1 1 0 50 50 50
12421400 12414200 0 0 0 0 1 1 0 45 40 50
12421001 12421401 0 1 0 0 2 0 1 30 30 30
12432500 12433200 0 0 0 0 1 1 0 45 40 50
12434401 12431702 0 1 0 0 2 0 1 30 30 30
12434701 12432900 0 1 0 0 2 0 1 20 20 20
12441700 12441601 0 1 0 0 2 0 1 50 50 50
12450701 12450200 0 0 0 1 0 1 0 60 60 60
12452200 12454200 0 1 0 0 2 0 1 30 30 30
12452500 12453000 0 1 0 0 2 0 1 50 50 50
12462000 12462102 0 1 0 0 0 0 1 40 40 40
12460200 12460300 0 0 0 1 1 1 0 50 50 50
12473300 12473800 0 1 0 0 2 0 1 30 30 30
12472800 12472801 0 0 0 1 1 1 0 30 30 30
12482301 12483200 0 1 0 0 0 0 1 20 20 20
12484700 12484400 0 1 0 0 0 0 1 40 40 40
12492001 12491301 0 1 0 0 2 0 1 20 20 20
12492301 12492701 0 1 0 0 2 0 1 25 20 30
12495601 12494800 0 1 0 0 2 0 1 20 20 20
12494700 12501500 0 1 0 0 2 0 1 20 20 20
12494903 12500500 0 0 0 1 2 1 0 70 70 70
12500100 12500101 0 1 0 0 2 0 1 40 40 40
12504400 12485900 0 1 0 0 1 0 1 40 30 50
12503400 12502701 0 1 0 0 2 0 1 30 30 30
12512201 12512001 0 0 0 1 2 1 0 60 60 60
12514901 12523300 0 1 0 0 1 0 1 40 30 50
12523600 12523900 0 1 0 0 2 0 1 40 40 40
12533500 12533600 0 1 0 0 2 0 1 20 20 20
12540100 12540000 0 1 0 0 2 0 1 30 30 30
12543500 12541300 0 0 1 0 0 1 0 10 0 20
12543201 12545300 0 1 0 0 2 0 1 20 20 20
12543700 12544700 0 1 0 0 2 0 1 20 20 20
12551001 12551900 0 1 0 0 2 0 1 50 50 50
12554200 12554500 0 0 0 0 1 0 1 25 20 30
12554900 12554700 0 1 0 0 2 0 1 50 50 50
12560902 12554300 0 0 1 0 1 1 0 60 60 60
12541300 12555300 0 0 0 1 2 1 0 70 70 70
12571500 12570900 0 0 0 0 0 0 1 30 30 30
12570502 12564701 0 1 0 0 2 0 1 45 40 50
12570904 12570902 0 1 0 0 2 0 1 50 50 50
12572800 12573001 0 1 0 0 2 0 1 50 50 50
12581400 12582202 0 1 0 0 2 0 1 30 30 30
12582500 12582800 0 1 0 0 2 0 1 20 20 20
12585900 12590200 0 0 0 1 0 1 0 50 50 50
12591100 12590600 0 1 0 0 2 0 1 40 40 40
14593800 14592400 0 1 0 0 2 0 1 40 40 40
15005700 15005600 0 0 1 0 0 1 0 40 30 50
15014600 15014500 0 0 1 0 1 1 0 40 40 40
15015701 15020100 0 0 0 1 0 1 0 20 20 20
15031900 15032100 0 0 0 1 0 1 0 30 30 30
15031901 15031902 0 1 0 0 1 0 1 30 30 30
15055100 15055200 0 1 0 0 2 0 1 50 50 50
15081001 15075800 0 0 1 0 1 1 0 50 50 50
15080700 15090200 0 0 0 0 2 0 1 40 30 50
15100300 15095101 0 0 1 0 2 1 0 15 0 30
15141500 15141200 0 1 0 0 2 0 1 45 40 50
15102200 15155500 0 1 0 0 2 0 1 30 20 40
15173300 15173400 0 1 0 0 2 0 1 30 20 40
15184400 15190100 0 0 1 0 1 1 0 30 30 30
15191702 15191701 0 1 0 0 1 0 1 25 20 30
15212400 15212500 0 0 1 0 0 1 0 35 20 50
15215100 15215300 0 0 1 0 1 1 0 45 40 50
15221400 15222001 0 0 0 1 0 1 0 60 60 60
15232600 15232500 0 0 1 0 1 1 0 60 60 60
15264000 15271700 0 0 1 0 0 1 0 10 10 10
15262900 15272701 0 0 0 1 0 1 0 60 60 60
15290200 15290600 0 0 0 0 1 1 0 45 30 60
15303200 15302900 0 1 0 0 2 0 1 50 50 50
15311300 15311500 0 0 1 0 1 1 0 30 30 30
15312501 15312000 0 0 1 0 1 1 0 60 60 60
15331800 15334600 0 0 1 0 0 1 0 10 10 10
15333300 15334300 0 1 0 0 2 0 1 40 30 50
15355900 15350500 0 0 1 0 1 1 0 40 40 40
15343700 15355501 0 0 1 0 1 1 0 45 40 50
15364900 15360200 1 0 0 0 1 1 0 20 20 20
15365001 15370500 0 0 1 0 1 1 0 45 40 50
15390800 15390500 0 0 0 1 0 1 0 50 50 50
15392700 15392501 0 0 0 0 1 1 0 20 20 20
15394300 15394400 0 0 0 0 1 1 0 60 50 70
15403801 15403300 0 1 0 0 2 0 1 50 50 50
15403100 15155501 0 1 0 0 2 0 1 40 40 40
15413801 15413901 0 0 0 1 0 1 0 40 40 40
15410501 15412800 0 0 0 1 0 1 0 60 60 60
15415800 15415500 0 0 0 1 0 1 0 60 60 60
15425800 15425701 0 1 0 0 2 0 1 45 40 50
15424300 15431000 0 1 0 0 0 0 1 30 30 30
15443601 15452400 1 0 0 0 1 1 0 30 30 30
15463800 15463600 0 0 0 1 0 1 0 40 40 40
15481800 15481300 0 0 0 1 0 1 0 50 50 50
15480900 15480500 0 1 0 0 2 0 1 50 50 50
15485600 15490000 1 0 0 0 1 1 0 20 20 20
15485300 15485400 0 0 1 0 1 1 0 20 10 30
15481800 15490100 1 0 0 0 1 1 0 20 20 20
15495600 15495900 0 0 0 1 2 1 0 50 50 50
15500400 15440201 0 0 1 0 1 1 0 30 30 30
15524200 15524100 0 0 0 0 2 1 0 45 30 60
15540000 15535200 0 1 0 0 1 0 1 30 30 30
15542600 15542500 0 1 0 0 1 0 1 35 30 40
15545200 15545900 1 0 0 0 1 1 0 20 20 20
15540100 15552400 0 0 0 1 0 1 0 40 40 40
15573201 15573200 0 0 0 1 0 1 0 50 50 50
15573901 15573900 0 1 0 0 2 0 1 50 50 50
19003200 19003300 0 0 0 1 2 1 0 10 10 10
19013600 18573400 0 1 0 0 2 0 1 30 30 30
19031300 19031400 0 0 0 1 0 1 0 30 30 30
19073100 19073101 0 1 0 0 2 0 1 30 30 30
19091100 19090901 0 1 0 0 2 0 1 35 20 50
19091000 19090902 1 0 0 0 1 1 0 20 20 20
19103900 19104900 1 0 0 0 1 1 0 20 20 20
19110801 19110900 0 0 0 1 2 1 0 20 20 20
19114500 19114700 0 0 1 0 1 1 0 20 10 30
19113300 19115400 0 0 0 1 0 1 0 10 10 10
19140900 19140901 1 0 0 0 1 1 0 20 20 20
19152400 19152401 0 0 0 0 1 1 0 45 40 50
19172900 19172801 0 0 0 1 1 1 0 20 20 20
19210800 19211200 0 0 1 0 0 1 0 20 10 30
19220300 19215500 0 0 0 1 0 1 0 10 10 10
19222600 19222801 0 0 0 1 0 1 0 20 20 20
19223800 19224000 0 0 0 1 0 1 0 30 30 30
19233500 19233300 0 0 1 0 1 1 0 20 10 30
19253402 19253400 0 1 0 0 2 1 0 25 20 30
19261300 19261200 0 0 0 1 0 1 0 30 30 30
19261800 19261900 0 1 0 0 2 0 1 30 30 30
19274501 19274500 0 1 0 0 2 1 0 30 30 30
19311900 19311800 0 1 0 0 2 1 0 35 30 40
19314800 19314601 0 1 0 0 2 1 0 40 40 40
19323501 19323502 0 1 0 0 2 1 0 25 20 30
19344100 19340001 1 0 0 0 1 1 0 20 20 20
19404600 19404400 0 1 0 0 2 1 0 50 50 50
19412500 19411800 0 0 0 1 0 1 0 30 30 30
19433200 19433400 0 0 1 0 2 1 0 20 10 30
19435600 19435400 0 0 0 1 2 1 0 30 30 30
19443300 19443000 0 0 0 1 0 1 0 20 20 20
19472600 19472400 0 0 0 1 0 1 0 20 20 20
19492300 19492800 0 0 1 0 1 1 0 20 10 30
19501200 19501000 0 0 0 1 2 1 0 50 50 50
19524601 19524700 0 0 0 0 1 0 1 20 20 20
19525001 19524500 0 0 0 1 0 1 0 10 10 10
19563100 19563000 0 1 0 0 2 1 0 30 30 30
19565700 19570900 0 0 1 0 1 1 0 20 10 30
19590000 19585901 0 1 0 0 2 1 0 45 40 50
19583100 19582700 0 0 0 1 0 1 0 30 30 30
19592800 19593700 0 0 0 1 2 1 0 20 20 20
